# Supplementary material for: Application of a Physiologically Based Pharmacokinetic Model to Develop a Veterinary Amorphous Enrofloxacin Solid Dispersion
Source: Pharmaceutics. 2021 Apr 22;13(5):602. doi: 10.3390/pharmaceutics13050602 (PMC8143505; doi:10.3390/pharmaceutics13050602)
Supplement: Supplementary file 1 [file pharmaceutics-13-00602-s001.zip]

Archive with 1 entries (1 files):
- pharmaceutics-1174313-supplementary.pdf
